# Supplementary material for: CYP51 alterations in Alternaria solani and their effects on DMI sensitivity and fitness
Source: Appl Environ Microbiol. 2025 Aug 28;91(9):e00400-25. doi: 10.1128/aem.00400-25 (PMC12442347; doi:10.1128/aem.00400-25)
Supplement: Table S1 — Characteristics of investigated single spore isolates and field isolates. [file aem.00400-25-s0002.xlsx]

## Sheet: overview
Supplementary table of investigated single spore isolates and isolates
			Mutation	Mefentrifluconazol	Difenoconazol
Origin	Location	Isolate	cyp51	ED50	ED50
NL 2022	Emmeloord	1425	WT	0.0266422	0.0778627
NL 2022	Emmeloord	1426	WT	0.0115514	0.0405463
NL 2022	Emmeloord	1427	L143F+G446S	0.157245	0.102138
NL 2022	Emmeloord	1428	WT	0.00666451	0.0435777
NL 2022	Emmeloord	1429	WT	0.0160678	0.0478619
NL 2022	Emmeloord	1430	WT	0.0228594	0.0530085
NL 2022	Dronten	1431	L143F+G446S	0.294021	0.191549
NL 2022	Dronten	1432	WT	0.0170395	0.0343696
NL 2022	Dronten	1433	L143F+G446S	0.171946	0.12796
NL 2022	Dronten	1434	L143F+G446S	0.11906	0.125951
NL 2022	Dronten	1436	L143F+G446S	0.138206	0.102981
NL 2022	Valthermond	1437	WT	0.0199768	0.0648234
NL 2022	Valthermond	1438	WT	0.0127816	0.0377646
NL 2022	Valthermond	1439	WT	0.0251506	0.0588609
NL 2022	Valthermond	1440	WT	0.0194729	0.0464146
NL 2022	Valthermond	1441	WT	0.0176473	0.0531315
NL 2022	Valthermond	1442	WT	0.0233294	0.0573328
NL 2022	Dordrecht	1443	WT	0.0147015	0.0553656
NL 2022	Dordrecht	1444	WT	0.0128561	0.0305791
NL 2022	Dordrecht	1445	WT	0.0130229	0.040127
NL 2022	Dordrecht	1446	WT	0.00861347	0.0360369
NL 2022	Dordrecht	1447	WT	0.00968985	0.0292453
NL 2022	Dordrecht	1448	WT	0.00749936	0.0235526
SE 2022	Lockarp	1455	WT	0.00987952	0.0283991
SE 2022	Lockarp	1456	WT	0.0103391	0.0405176
SE 2022	Lockarp	1457	WT	0.02052	0.0518542
SE 2022	Lockarp	1458	WT	0.00811414	0.024934
SE 2022	Lockarp	1459	WT	0.013622	0.0352098
SE 2022	Lockarp	1460	WT	0.0143177	0.0394529
NL 2022	Beuling, Espelerweg 15	1461	L143F+G446S	0.147959	0.120567
NL 2022	Beuling, Espelerweg 15	1462	WT	0.0244872	0.0586075
NL 2022	Beuling, Espelerweg 15	1463	L143F+G446S	0.13666	0.13437
NL 2022	Beuling, Espelerweg 15	1464	WT	0.0116777	0.0323605
NL 2022	Beuling, Espelerweg 15	1465	L143F+G446S	0.207774	0.173698
NL 2022	Beuling, Espelerweg 15	1466	L143F+G446S	0.212594	0.17471
NL 2022	Mencke, Zuiderdiep 456	1467	WT	0.0124731	0.0352381
NL 2022	Mencke, Zuiderdiep 456	1468	WT	0.0155556	0.0422539
NL 2022	Mencke, Zuiderdiep 456	1469	WT	0.0116049	0.0328439
NL 2022	Mencke, Zuiderdiep 456	1470	L143F+G446S	0.177687	0.142135
NL 2022	Mencke, Zuiderdiep 456	1471	L143F+G446S	0.193459	0.139181
NL 2022	Mencke, Zuiderdiep 456	1472	L143F+G446S	0.156747	0.140592
NL 2022	Bouwkamp, Hanzeweg 22	1473	L143F+G446S	0.197116	0.147158
NL 2022	Bouwkamp, Hanzeweg 22	1474	L143F+G446S	0.139	0.148
NL 2022	Bouwkamp, Hanzeweg 22	1475	L143F+G446S	0.2	0.138
NL 2022	Bouwkamp, Hanzeweg 22	1476	L143F+G446S	0.178	0.147
NL 2022	Bouwkamp, Hanzeweg 22	1477	L143F+G446S	0.367	0.233
NL 2022	Bouwkamp, Hanzeweg 22	1478	L143F+G446S	0.26	0.248
DE 2023	Böhl	1484	WT	0.0075685	0.0159514
DE 2023	Böhl	1485	WT	0.0097732	0.026382
DE 2023	Böhl	1486	WT	0.00746193	0.0209601
DE 2023	Böhl	1487	WT	0.0129852	0.0433807
DE 2023	Böhl	1488	WT	0.0101407	0.0315441
DE 2023	Böhl	1489	L143F+G446S	0.182581	0.155151
DE 2023	Böhl	1490	G462S	0.0417867	0.0478691
DE 2023	Böhl	1491	WT	0.0092004	0.0284138
DE 2023	Böhl	1492	L143F+G446S	0.16958	0.147499
DE 2023	Böhl	1493	WT	0.00986537	0.0242298
DE 2023	Böhl	1494	WT	0.00251333	0.00697911
DE 2023	Böhl	1495	WT	0.0115961	0.0342607
DE 2023	Böhl	1496	WT	0.0101475	0.0219759
DE 2023	Böhl	1497	WT	0.0152752	0.0410518
DE 2023	Böhl	1498	WT	0.0152217	0.0311325
DE 2023	Böhl	1499	WT	0.00673383	0.0191386
DE 2023	Böhl	1500	WT	0.0130544	0.0361186
DE 2023	Böhl	1501	WT	0.0106819	0.0427294
DE 2023	Böhl	1502	WT	0.0101527	0.025376
DE 2023	Böhl	1503	WT	0.00738521	0.024788
DE 2023	Böhl	1504	WT	0.0142583	0.0337717
DE 2023	Böhl	1505	L143F+G446S	0.162233	0.156671
DE 2023	Böhl	1506	L143F+G446S	0.199882	0.143569
DE 2023	Böhl	1507	L143F+G446S	0.286927	0.165568
DE 2023	Böhl	1508	WT	0.0091433	0.0217311
DE 2023	Böhl	1509	WT	0.0139275	0.0381624
DE 2023	Böhl	1510	WT	0.0121524	0.0270762
DE 2023	Böhl	1511	WT	0.0119438	0.0288865
DE 2023	Böhl	1512	WT	0.01049	0.0267935
DE 2023	Böhl	1513	WT	0.0140844	0.0440739
DE 2023	Böhl	1514	L143F+G446S	0.136321	0.114947
DE 2023	Böhl	1515	L143F+G446S	0.212112	0.174748
DE 2023	Böhl	1516	L143F+G446S	0.189668	0.125268
DE 2023	Böhl	1517	L143F+G446S	0.247618	0.14037
DE 2023	Böhl	1518	L143F+G446S	0.132033	0.0969649
DE 2023	Böhl	1519	WT	0.0147056	0.0391571
DE 2023	Böhl	1520	WT	0.014974	0.0521476
DE 2023	Böhl	1521	WT	0.0120735	0.0270262
DE 2023	Böhl	1522	WT	0.0183807	0.0395063
DE 2023	Böhl	1523	WT	0.008133	0.0281916
DE 2023	Böhl	1524	WT	0.011989	0.033533
DE 2023	Böhl	1525	WT	0.0301919	0.0594062
DE 2023	Böhl	1526	WT	0.00796012	0.0291074
DE 2023	Böhl	1527	WT	0.0119143	0.0266211
DE 2023	Böhl	1528	G462S	0.0302427	0.0332034
DE 2023	Böhl	1529	WT	0.014977	0.0284766
DE 2023	Böhl	1530	WT	0.0141259	0.032895
DE 2023	Böhl	1531	WT	0.0116779	0.0353994
DE 2023	Böhl	1532	WT	0.00395788	0.0208448
DE 2023	Böhl	1533	WT	0.00978982	0.0190593
DE 2023	Böhl	1534	WT	0.00903967	0.0259273
DE 2023	Böhl	1535	G462S	0.0455102	0.0387279
DE 2023	Böhl	1536	WT	0.0086074	0.028419
DE 2023	Böhl	1537	WT	0.0121146	0.0354425
DE 2023	Böhl	1538	WT	0.0129877	0.0301545
DE 2023	Böhl	1539	WT	0.011055	0.0250363
DE 2023	Böhl	1540	WT	0.0149639	0.0406061
DE 2023	Böhl	1541	L143F+G446S	0.146032	0.169785
DE 2023	Böhl	1542	L143F+G446S	0.138891	0.105089
DE 2023	Böhl	1543	L143F+G446S	0.156668	0.097816
DE 2023	Böhl	1544	L143F+G446S	0.183209	0.137014
DE 2023	Böhl	1545	L143F+G446S	0.16055	0.101452
DE 2023	Böhl	1546	WT	0.0103662	0.0324612
DE 2023	Böhl	1547	WT	0.0131593	0.0303943
DE 2023	Böhl	1548	WT	0.0138911	0.0367907
DE 2023	Böhl	1549	L143F+G446S	0.122754	0.121075
DE 2023	Böhl	1550	L143F+G446S	0.183576	0.140087
DE 2023	Böhl	1551	L143F+G446S	0.21731	0.138368
DE 2023	Böhl	1552	L143F+G446S	0.179871	0.144324
DE 2023	Böhl	1553	WT	0.0131738	0.0306023
DE 2023	Böhl	1554	L143F+G446S	0.181328	0.147611
DE 2023	Böhl	1555	WT	0.0155584	0.039751
DE 2023	Böhl	1556	WT	0.0102642	0.0242971
DE 2023	Böhl	1557	WT	0.0112923	0.0333073
DE 2023	Böhl	1558	WT	0.013082	0.0277733
DE 2023	Böhl	1559	WT	0.0143899	0.0247044
DE 2023	Böhl	1560	WT	0.0116181	0.0233415
DE 2023	Böhl	1561	WT	0.012943	0.0294355
DE 2023	Böhl	1562	WT	0.00927294	0.0309395
DE 2023	Böhl	1563	WT	0.0159905	0.0434066
DE 2023	Böhl	1564	WT	0.0148989	0.0349975
DE 2023	Böhl	1565	WT	0.0118385	0.0286084
DE 2023	Böhl	1566	WT	0.0127445	0.0343086
DE 2023	Böhl	1567	WT	0.0104843	0.0359428
DE 2023	Böhl	1568	WT	0.0141006	0.0367718
DE 2023	Böhl	1569	WT	0.0102761	0.0180136
DE 2023	Böhl	1570	WT	0.0135984	0.0407694
DE 2023	Böhl	1571	L143F+G446S	0.13396	0.111906
DE 2023	Böhl	1572	WT	0.0162567	0.0237785
DE 2023	Böhl	1573	L143F+G446S	0.323444	0.156156
DE 2023	Böhl	1574	WT	0.0120319	0.0228841
DE 2023	Böhl	1575	WT	0.00933756	0.0226454
DE 2023	Böhl	1576	WT	0.0213323	0.0348881
DE 2023	Böhl	1577	WT	0.0106566	0.0306652
DE 2023	Böhl	1578	WT	0.011	0.021
DE 2023	Böhl	1579	WT	0.011	0.021
DE 2023	Böhl	1580	L143F+G446S	0.23228	0.118925
DE 2023	Böhl	1581	WT	0.0127232	0.0265691
DE 2023	Böhl	1582	L143F+G446S	0.128209	0.0760435
DE 2023	Böhl	1583	WT	0.0119188	0.0308451
DE 2023	Böhl	1584	WT	0.00871836	0.0249707
DE 2023	Böhl	1585	WT	0.0118714	0.0266546
DE 2023	Böhl	1586	L143F+G446S	0.159056	0.130352
DE 2023	Böhl	1587	WT	0.0134798	0.0346303
DE 2023	Böhl	1588	WT	0.00529298	0.0181601
DE 2023	Böhl	1589	WT	0.0128225	0.0490923
DE 2023	Böhl	1590	WT	0.0109024	0.0195762
DE 2023	Böhl	1591	WT	0.00914314	0.0293564
DE 2023	Böhl	1592	WT	0.0127476	0.0205699
DE 2023	Böhl	1593	L143F+G446S	0.196678	0.144615
DE 2023	Böhl	1594	WT	0.00856315	0.0250303
DE 2023	Böhl	1595	WT	0.00431676	0.0149275
DE 2023	Böhl	1596	WT	0.0175091	0.0316052
DE 2023	Böhl	1597	WT	0.0188037	0.0386355
DE 2023	Böhl	1598	WT	0.00993033	0.0309184
DE 2023	Böhl	1599	WT	0.011295	0.0310104
DE 2023	Böhl	1600	WT	0.0131362	0.0388162
DE 2023	Böhl	1601	WT	0.00950643	0.0259521
DE 2023	Böhl	1602	WT	0.00985751	0.0362196
DE 2023	Böhl	1603	WT	0.0132953	0.0337471
DE 2023	Ruchheim	1604	WT	0.0115979	0.0409377
DE 2023	Ruchheim	1605	WT	0.0133662	0.034155
DE 2023	Ruchheim	1606	WT	0.0123026	0.0337601
DE 2023	Ruchheim	1607	WT	0.0144051	0.039009
DE 2023	Ruchheim	1608	WT	0.010926	0.0344751
DE 2023	Ruchheim	1609	L143F+G446S	0.188428	0.128298
DE 2023	Ruchheim	1610	WT	0.00983463	0.0286034
DE 2023	Ruchheim	1611	WT	0.0128904	0.0336277
DE 2023	Ruchheim	1612	WT	0.0140802	0.0325275
DE 2023	Ruchheim	1613	WT	0.006	0.015
DE 2023	Ruchheim	1614	WT	0.0200996	0.0326601
DE 2023	Ruchheim	1615	WT	0.0145325	0.0292046
DE 2023	Ruchheim	1616	WT	0.0174536	0.0367849
DE 2023	Ruchheim	1617	G462S	0.0510046	0.0460875
DE 2023	Ruchheim	1618	WT	0.00786048	0.0192692
DE 2023	Ruchheim	1619	WT	0.0149541	0.0310901
DE 2023	Ruchheim	1620	WT	0.0133178	0.0397106
DE 2023	Ruchheim	1621	WT	0.0156674	0.0412122
DE 2023	Ruchheim	1622	WT	0.0141743	0.0434528
DE 2023	Ruchheim	1623	WT	0.0084645	0.0322301
DE 2023	Ruchheim	1624	L143F+G446S	0.266492	0.182607
DE 2023	Ruchheim	1625	L143F+G446S	0.153019	0.150654
DE 2023	Ruchheim	1626	WT	0.0153373	0.0455925
DE 2023	Ruchheim	1627	L143F+G446S	0.27289	0.222042
DE 2023	Ruchheim	1628	WT	0.0245253	0.0564406
DE 2023	Ruchheim	1629	WT	0.0153349	0.0522099
DE 2023	Ruchheim	1630	WT	0.0174509	0.0427252
DE 2023	Ruchheim	1631	WT	0.0144045	0.0509644
DE 2023	Ruchheim	1632	WT	0.0182278	0.0476796
DE 2023	Ruchheim	1633	WT	0.012256	0.0435891
DE 2023	Ruchheim	1634	WT	0.0169124	0.0488844
DE 2023	Ruchheim	1635	WT	0.025469	0.0731689
DE 2023	Ruchheim	1636	L143F+G446S	0.119937	0.179167
DE 2023	Ruchheim	1637	WT	0.0132359	0.0506965
DE 2023	Ruchheim	1638	WT	0.0133941	0.0378348
DE 2023	Ruchheim	1639	WT	0.0138362	0.042351
DE 2023	Ruchheim	1640	WT	0.0129087	0.0321459
DE 2023	Ruchheim	1641	WT	0.0150947	0.0443973
DE 2023	Ruchheim	1643	L143F+G446S	0.292815	0.174069
DE 2023	Ruchheim	1645	L143F+G446S	0.123213	0.0826114
DE 2023	Ruchheim	1646	WT	0.00950525	0.0238737
DE 2023	Ruchheim	1647	WT	0.0125778	0.0335667
DE 2023	Ruchheim	1648	WT	0.0121737	0.0312444
DE 2023	Ruchheim	1649	WT	0.0115762	0.032765
DE 2023	Ruchheim	1650	WT	0.016	0.028
DE 2023	Ruchheim	1651	WT	0.00977049	0.0168184
DE 2023	Ruchheim	1652	L143F+G446S	0.145395	0.112291
DE 2023	Ruchheim	1653	L143F+G446S	0.164252	0.140873
DE 2023	Ruchheim	1654	L143F+G446S	0.173143	0.134754
DE 2023	Ruchheim	1655	WT	0.00910679	0.0267729
DE 2023	Ruchheim	1656	WT	0.00689746	0.0266306
DE 2023	Ruchheim	1657	WT	0.0122368	0.0296492
DE 2023	Ruchheim	1658	WT	0.0124203	0.0301302
DE 2023	Ruchheim	1659	WT	0.01125	0.0301687
DE 2023	Ruchheim	1660	WT	0.0115048	0.0259843
DE 2023	Ruchheim	1661	WT	0.0125163	0.0319861
DE 2023	Ruchheim	1662	WT	0.0108835	0.0383613
DE 2023	Ruchheim	1664	L143F+G446S	0.146851	0.163641
DE 2023	Ruchheim	1665	WT	0.0153521	0.0398684
DE 2023	Ruchheim	1666	WT	0.00986304	0.0282787
DE 2023	Ruchheim	1667	WT	0.00766884	0.036246
DE 2023	Ruchheim	1668	WT	0.0132927	0.0411949
DE 2023	Ruchheim	1669	WT	0.0196413	0.0393524
DE 2023	Ruchheim	1670	WT	0.0127728	0.0226979
DE 2023	Ruchheim	1671	WT	0.01473	0.0316775
DE 2023	Ruchheim	1672	WT	0.0183498	0.0415181
DE 2023	Ruchheim	1673	WT	0.0149651	0.035005
DE 2023	Ruchheim	1674	WT	0.0244894	0.0280367
DE 2023	Ruchheim	1675	WT	0.0188107	0.0359036
DE 2023	Ruchheim	1676	WT	0.0248926	0.0438657
DE 2023	Ruchheim	1677	WT	0.0141187	0.0380352
DE 2023	Ruchheim	1678	WT	0.011214	0.0328909
DE 2023	Ruchheim	1679	WT	0.0145655	0.0346211
DE 2023	Ruchheim	1680	WT	0.0134163	0.0256086
DE 2023	Ruchheim	1681	WT	0.0293961	0.0438801
DE 2023	Ruchheim	1682	WT	0.0130539	0.0353669
DE 2023	Ruchheim	1683	WT	0.0173086	0.0378413
DE 2023	Ruchheim	1684	WT	0.0300023	0.0613523
DE 2023	Ruchheim	1685	WT	0.0172691	0.0420674
DE 2023	Ruchheim	1686	L143F+G446S	0.0759227	0.157651
DE 2023	Ruchheim	1687	WT	0.0124965	0.0283505
DE 2023	Ruchheim	1688	WT	0.0182647	0.0375006
DE 2023	Ruchheim	1689	WT	0.0153621	0.0305629
DE 2023	Ruchheim	1690	WT	0.0126981	0.0316167
DE 2023	Ruchheim	1691	L143F+G446S	0.125967	0.123971
DE 2023	Ruchheim	1692	L143F+G446S	0.307	0.222
DE 2023	Ruchheim	1693	WT	0.012	0.039
DE 2023	Ruchheim	1694	L143F+G446S	0.186	0.148
DE 2023	Ruchheim	1695	L143F+G446S	0.178	0.143
DE 2023	Ruchheim	1696	WT	0.015	0.038
DE 2023	Ruchheim	1697	WT	0.013	0.037
DE 2023	Ruchheim	1698	WT	0.011	0.038
DE 2023	Ruchheim	1699	WT	0.011	0.035
DE 2023	Ruchheim	1700	WT	0.01	0.034
NL 2021	Emmelord	Ms 1015	WT	0.0201529	0.0317193
NL 2021	Emmelord	Ms 1016	WT	0.0210751	0.0337273
NL 2021	Emmelord	Ms 1017	WT	0.0154508	0.0297289
NL 2021	Emmelord	Ms 1018	WT	0.0255335	0.0420245
NL 2021	Emmelord	Ms 1019	WT	0.0135603	0.0207393
NL 2021	Emmelord	Ms 1020	WT	0.013	0.025
NL 2021	Emmelord	Ms 1021	WT	0.011	0.046
NL 2021	Emmelord	Ms 1022	WT	0.0180496	0.0410589
NL 2021	Emmelord	Ms 1023	WT	0.0293305	0.0572598
NL 2021	Emmelord	Ms 1024	WT	0.0201185	0.0311534
NL 2021	Emmelord	Ms 1025	L143F+G446S	0.206	0.189
NL 2021	Emmelord	Ms 1026	WT	0.0247909	0.0421032
NL 2021	Emmelord	Ms 1027	WT	0.0147578	0.025373
NL 2021	Emmelord	Ms 1028	L143F+G446S	0.211	0.172
NL 2021	Emmelord	Ms 1029	WT	0.0176515	0.0406136
NL 2021	Emmelord	Ms 1030	L143F+G446S	0.146175	0.0563648
NL 2021	Emmelord	Ms 1031	L143F+G446S	0.152898	0.0686069
NL 2021	Emmelord	Ms 1032	WT	0.00551691	0.0145346
NL 2021	Emmelord	Ms 1033	WT	0.00321904	0.00594241
NL 2021	Emmelord	Ms 1034	WT	0.00893429	0.010858
NL 2021	Emmelord	Ms 1035	WT	0.00925851	0.0105544
NL 2021	Emmelord	Ms 1036	WT	0.0116523	0.0148744
NL 2021	Emmelord	Ms 1037	WT	0.0121932	0.0149043
NL 2021	Emmelord	Ms 1038	WT	0.00761985	0.0104133
NL 2021	Emmelord	Ms 1039	WT	0.00959316	0.00892786
DE 2021	Limburgerhof	Ms 1040	WT	0.0183938	0.0405194
DE 2021	Limburgerhof	Ms 1041	WT	0.0210115	0.041521
DE 2021	Limburgerhof	Ms 1042	WT	0.0184344	0.036631
DE 2021	Limburgerhof	Ms 1043	WT	0.016742	0.0430893
NL 2021	Valthermond	Ms 1075	WT	0.0131035	0.0580453
NL 2021	Valthermond	Ms 1076	L143F+G446S	0.190629	0.128696
NL 2021	Valthermond	Ms 1077	L143F+G446S	0.193743	0.0962035
NL 2021	Valthermond	Ms 1078	WT	0.0102383	0.0325712
NL 2021	Valthermond	Ms 1079	WT	0.00644732	0.0339718
NL 2021	Valthermond	Ms 1080	L143F+G446S	0.25	0.187
NL 2021	Valthermond	Ms 1081	WT	0.012	0.039
NL 2021	Valthermond	Ms 1082	WT	0.007	0.026
NL 2021	Valthermond	Ms 1083	WT	0.00512557	0.014
NL 2021	Valthermond	Ms 1084	WT	0.00788217	0.018
NL 2021	Valthermond	Ms 1085	L143F+G446S	0.251	0.162
NL 2021	Valthermond	Ms 1086	WT	0.0048285	0.013646
NL 2021	Valthermond	Ms 1087	WT	0.00979395	0.0304201
NL 2021	Valthermond	Ms 1088	L143F+G446S	0.177	0.171
NL 2021	Valthermond	Ms 1089	WT	0.0131199	0.0324067
NL 2021	Valthermond	Ms 1090	WT	0.00745807	0.0197543
NL 2021	Valthermond	Ms 1091	WT	0.00909915	0.0241438
NL 2021	Valthermond	Ms 1092	WT	0.00569803	0.0143541
NL 2021	Valthermond	Ms 1093	WT	0.00958317	0.0170712
NL 2021	Valthermond	Ms 1094	WT	0.00704693	0.022566
DE 2022	Limburgerhof	Ms 1141	WT	0.028608	0.0529178
DE 2022	Limburgerhof	Ms 1143	WT	0.0112539	0.0258256
DE 2022	Limburgerhof	Ms 1147	WT	0.00839197	0.0433557
DE 2022	Limburgerhof	Ms 1148	WT	0.0123165	0.027218
DE 2022	Limburgerhof	Ms 1154	WT	0.00226135	0.00611969
DE 2022	Limburgerhof	Ms 1156	WT	0.0108306	0.0333602
DE 2022	Limburgerhof	Ms 1157	WT	0.0252039	0.0543543
DE 2022	Limburgerhof	Ms 1158	WT	0.013802	0.0420446
DE 2022	Limburgerhof	Ms 1159	WT	0.015386	0.0466666
DE 2022	Limburgerhof	Ms 1160	WT	0.0118791	0.0267401
DE 2022	Limburgerhof	Ms 1161	WT	0.0106106	0.0309707
DE 2022	Limburgerhof	Ms 1167	WT	0.0101597	0.0319333
DE 2022	Limburgerhof	Ms 1168	WT	0.00708746	0.0206947
DE 2022	Limburgerhof	Ms 1170	WT	0.0108836	0.0213216
DE 2022	Limburgerhof	Ms 1171	WT	0.0143678	0.0225701
DE 2022	Limburgerhof	Ms 1172	WT	0.00594497	0.0160114
DE 2022	Limburgerhof	Ms 1173	WT	0.0101509	0.0153381
DE 2022	Limburgerhof	Ms 1174	WT	0.00957328	0.0273945
DE 2022	Limburgerhof	Ms 1175	WT	0.0085073	0.0187804
DE 2022	Limburgerhof	Ms 1177	WT	0.0141121	0.033391
DE 2022	Limburgerhof	Ms 1178	WT	0.00884301	0.0174958
DE 2022	Limburgerhof	Ms 1179	WT	0.0146961	0.0368287
DE 2022	Limburgerhof	Ms 1180	WT	0.0114709	0.0196403
DE 2022	Limburgerhof	Ms 1181	WT	0.0290049	0.0262427
DE 2022	Limburgerhof	Ms 1182	WT	0.0101628	0.0244456
DE 2022	Limburgerhof	Ms 1183	WT	0.010476	0.0268154
DE 2022	Limburgerhof	Ms 1184	WT	0.00621533	0.0105315
DE 2022	Limburgerhof	Ms 1185	WT	0.00779468	0.0174629
DE 2022	Limburgerhof	Ms 1187	WT	0.00993731	0.0245533
DE 2022	Limburgerhof	Ms 1188	WT	0.0129042	0.0316558
DE 2022	Limburgerhof	Ms 1189	WT	0.012332	0.0173073
DE 2022	Limburgerhof	Ms 1194	WT	0.0147059	0.038514
DE 2022	Limburgerhof	Ms 1195	WT	0.00540628	0.0146287
DE 2022	Limburgerhof	Ms 1196	WT	0.0121074	0.0359537
DE 2022	Limburgerhof	Ms 1197	WT	0.00652681	0.0164921
DE 2022	Limburgerhof	Ms 1199	WT	0.0187443	0.0423813
DE 2022	Limburgerhof	Ms 1204	WT	0.0150319	0.0345562
DE 2022	Limburgerhof	Ms 1211	WT	0.0119447	0.0362537
DE 2022	Limburgerhof	Ms 1214	WT	0.0122198	0.0317462
DE 2022	Limburgerhof	Ms 1217	WT	0.0108562	0.0333467
DE 2022	Limburgerhof	Ms 1225	WT	0.0120729	0.0304937
DE 2022	Limburgerhof	Ms 1227	WT	0.00986794	0.0322517
DE 2022	Limburgerhof	Ms 1230	WT	0.0139212	0.0321589
DE 2022	Limburgerhof	Ms 1232	WT	0.00672256	0.0151746
DE 2022	Limburgerhof	Ms 1234	WT	0.0129323	0.0299348
DE 2022	Limburgerhof	Ms 1237	WT	0.0194366	0.0386511
DE 2022	Limburgerhof	Ms 1239	WT	0.0127596	0.0333206
DE 2022	Limburgerhof	Ms 1242	WT	0.0142337	0.0353686
DE 2022	Limburgerhof	Ms 1243	WT	0.0132781	0.0314374
DE 2022	Limburgerhof	Ms 1248	WT	0.0150064	0.0406237
DE 2022	Limburgerhof	Ms 1254	WT	0.0172518	0.0356419
DE 2022	Limburgerhof	Ms 1257	WT	0.0129396	0.0292505
DE 2022	Limburgerhof	Ms 1260	WT	0.0132474	0.0310533
DE 2022	Limburgerhof	Ms 1269	WT	0.0171829	0.0416972
DE 2022	Limburgerhof	Ms 1274	WT	0.0108379	0.0239824
DE 2022	Limburgerhof	Ms 1277	WT	0.0131957	0.0391627
DE 2022	Limburgerhof	Ms 1280	WT	0.00958571	0.0261188
DE 2022	Limburgerhof	Ms 1285	L143F+G446S	0.244599	0.181226
DE 2022	Limburgerhof	Ms 1287	WT	0.0178501	0.0442263
DE 2022	Limburgerhof	Ms 1289	WT	0.0225233	0.050042
DE 2022	Limburgerhof	Ms 1294	WT	0.0216148	0.0432699
DE 2022	Limburgerhof	Ms 1295	WT	0.0137219	0.0340883
DE 2022	Limburgerhof	Ms 1297	WT	0.0141963	0.0287945
DE 2022	Limburgerhof	Ms 1301	G462S	0.0381838	0.0432097
DE 2022	Limburgerhof	Ms 1302	WT	0.0127722	0.0250561
DE 2022	Limburgerhof	Ms 1305	WT	0.0105779	0.0236509
DE 2022	Limburgerhof	Ms 1306	WT	0.0231054	0.0702096
DE 2022	Limburgerhof	Ms 1310	WT	0.0132016	0.0391932
DE 2022	Limburgerhof	Ms 1313	WT	0.014127	0.0415688
DE 2022	Limburgerhof	Ms 1317	WT	0.0159726	0.0432813
DE 2022	Limburgerhof	Ms 1319	WT	0.0139855	0.0409868
DE 2022	Limburgerhof	Ms 1324	WT	0.00836406	0.0339029
DE 2022	Limburgerhof	Ms 1358	WT	0.0389773	0.0466063
DE 2022	Limburgerhof	Ms 1359	WT	0.0183895	0.0490884
DE 2022	Limburgerhof	Ms 1360	WT	0.0155674	0.0379066
DE 2022	Limburgerhof	Ms 1361	WT	0.0116731	0.0205042
DE 2022	Limburgerhof	Ms 1362	G462S	0.0814049	0.0731369
DE 2022	Limburgerhof	Ms 1363	WT	0.0158392	0.0435792
DE 2022	Limburgerhof	Ms 1364	WT	0.00856098	0.0257955
DE 2022	Limburgerhof	Ms 1365	WT	0.0146277	0.0365429
DE 2022	Limburgerhof	Ms 1366	WT	0.0185593	0.0494744
DE 2022	Limburgerhof	Ms 1367	WT	0.0128769	0.0378296
DE 2022	Limburgerhof	Ms 1369	WT	0.0138972	0.0433391
DE 2022	Limburgerhof	Ms 1370	WT	0.0148103	0.044989
DE 2022	Limburgerhof	Ms 1371	WT	0.0120493	0.0455581
DE 2022	Limburgerhof	Ms 1372	WT	0.013193	0.0373628
DE 2022	Limburgerhof	Ms 1376	WT	0.0151581	0.0465077
DE 2022	Limburgerhof	Ms 1377	WT	0.015998	0.0448088
DE 2022	Limburgerhof	Ms 1379	WT	0.0162117	0.0447301
DE 2022	Limburgerhof	Ms 1380	WT	0.0153008	0.0360042
DE 2022	Limburgerhof	Ms 1381	WT	0.0139968	0.0357593
DE 2022	Limburgerhof	Ms 1383	WT	0.0161897	0.03957
DE 2022	Limburgerhof	Ms 1384	WT	0.0148383	0.0385086
DE 2022	Limburgerhof	Ms 1386	WT	0.0124566	0.0248478
DE 2022	Limburgerhof	Ms 1389	WT	0.0210696	0.0423481
DE 2022	Limburgerhof	Ms 1390	WT	0.0131889	0.0354716
DE 2022	Limburgerhof	Ms 1392	WT	0.0140689	0.0369869
DE 2022	Limburgerhof	Ms 1393	WT	0.0199948	0.0502337
DE 2022	Limburgerhof	Ms 1394	WT	0.0219826	0.0527766
AUS 2018	Walkers Flat	Ms 730-001	WT	0.0123753	0.0339041
AUS 2018	Walkers Flat	Ms 730-002	WT	0.00878583	0.0336726
AUS 2018	Walkers Flat	Ms 730-003	WT	0.0215875	0.0471015
AUS 2018	Walkers Flat	Ms 730-004	WT	0.00266787	0.00619693
AUS 2018	Walkers Flat	Ms 730-005	WT	0.0162469	0.0389218
AUS 2018	Walkers Flat	Ms 749-001	L143F+G446S	0.147273	0.111284
AUS 2018	Walkers Flat	Ms 749-002	L143F+G446S	0.232611	0.15917
AUS 2018	Walkers Flat	Ms 749-003	L143F+G446S	0.113573	0.135206
AUS 2018	Walkers Flat	Ms 749-004	L143F+G446S	0.262521	0.0937292
AUS 2018	Walkers Flat	Ms 749-005	L143F+G446S	0.178469	0.157895
AUS 2018	Walkers Flat	Ms 752-002	L143F+G446S	0.120802	0.144093
AUS 2018	Walkers Flat	Ms 752-003	L143F+G446S	0.144507	0.0778487
AUS 2018	Walkers Flat	Ms 752-004	WT	0.0290242	0.0521185
AUS 2018	Walkers Flat	Ms 752-005	L143F+G446S	0.138426	0.0492917
AUS 2018	Walkers Flat	Ms 753-001	WT	0.0211241	0.018632
AUS 2018	Walkers Flat	Ms 753-002	WT	0.0155473	0.0132555
AUS 2018	Walkers Flat	Ms 753-003	WT	0.0238965	0.0246262
AUS 2018	Walkers Flat	Ms 753-004	WT	0.0227552	0.0237272
AUS 2018	Walkers Flat	Ms 753-005	WT	0.01375	0.0195038
AUS 2018	Walkers Flat	Ms 757-001	WT	0.0157784	0.042759
AUS 2018	Walkers Flat	Ms 757-002	WT	0.0160167	0.0365586
AUS 2018	Walkers Flat	Ms 757-003	WT	0.015976	0.0405535
AUS 2018	Walkers Flat	Ms 757-004	WT	0.0154671	0.0275661
AUS 2018	Walkers Flat	Ms 757-005	WT	0.0180909	0.0314986
AUS 2018	Walkers Flat	Ms 758-001	L143F+G446S	0.0480979	0.0477871
AUS 2018	Walkers Flat	Ms 758-003	L143F+G446S	0.111002	0.105217
AUS 2018	Walkers Flat	Ms 758-004	L143F+G446S	0.0740082	0.0524916
AUS 2018	Walkers Flat	Ms 758-005	L143F+G446S	0.0701086	0.0623297
AUS 2018	Walkers Flat	Ms 762-001	L143F+G446S	0.108337	0.111804
AUS 2018	Walkers Flat	Ms 762-002	L143F+G446S	0.117055	0.129039
AUS 2018	Walkers Flat	Ms 762-003	L143F+G446S	0.100662	0.103642
AUS 2018	Walkers Flat	Ms 762-004	L143F+G446S	0.100021	0.102094
AUS 2018	Walkers Flat	Ms 762-005	L143F+G446S	0.114726	0.11674
AUS 2018	Walkers Flat	Ms 763-001	L143F+G446S	0.088	0.059
AUS 2018	Walkers Flat	Ms 763-002	L143F+G446S	0.0691414	0.0960134
AUS 2018	Walkers Flat	Ms 763-003	L143F+G446S	0.0775335	0.0480116
AUS 2018	Walkers Flat	Ms 763-004	L143F+G446S	0.0416398	0.0452736
AUS 2018	Walkers Flat	Ms 763-005	L143F+G446S	0.0426639	0.110212
AUS 2018	Walkers Flat	Ms 765-001	WT	0.003	0.0199242
AUS 2018	Walkers Flat	Ms 765-002	WT	0.00302399	0.00962357
AUS 2018	Walkers Flat	Ms 765-003	WT	0.00412164	0.00712956
AUS 2018	Walkers Flat	Ms 765-004	WT	0.003	0.00494069
AUS 2018	Walkers Flat	Ms 765-005	WT	0.00485335	0.0150807
AUS 2018	Walkers Flat	Ms 775-001	L143F+G446S	0.039935	0.0514571
AUS 2018	Walkers Flat	Ms 775-002	L143F+G446S	0.292441	0.25584
AUS 2018	Walkers Flat	Ms 775-003	L143F+G446S	0.098373	0.107775
AUS 2018	Walkers Flat	Ms 775-004	L143F+G446S	0.14	0.125
AUS 2018	Walkers Flat	Ms 775-005	L143F+G446S	0.0982493	0.0364125
AUS 2018	Walkers Flat	Ms 776-001	L143F+G446S	0.202929	0.159963
AUS 2018	Walkers Flat	Ms 776-002	L143F+G446S	0.119604	0.136813
AUS 2018	Walkers Flat	Ms 776-003	L143F+G446S	0.0691092	0.101024
AUS 2018	Walkers Flat	Ms 776-004	L143F+G446S	0.0430896	0.0467931
AUS 2018	Walkers Flat	Ms 776-005	L143F+G446S	0.0803743	0.0541065
AUS 2018	Walkers Flat	Ms 782-001	WT	0.0112147	0.0197037
AUS 2018	Walkers Flat	Ms 782-002	WT	0.0104584	0.0130075
AUS 2018	Walkers Flat	Ms 782-004	WT	0.011562	0.0301786
AUS 2018	Walkers Flat	Ms 782-005	WT	0.00883818	0.0125163
AUS 2018	Walkers Flat	Ms 786-001	L143F+G446S	0.125323	0.161953
AUS 2018	Walkers Flat	Ms 786-002	L143F+G446S	0.11167	0.101739
AUS 2018	Walkers Flat	Ms 786-003	L143F+G446S	0.182315	0.109426
AUS 2018	Walkers Flat	Ms 786-004	L143F+G446S	0.120409	0.0899
AUS 2018	Walkers Flat	Ms 786-005	L143F+G446S	0.109438	0.107991
AUS 2018	Walkers Flat	Ms 787-001	L143F+G446S	0.122228	0.148668
AUS 2018	Walkers Flat	Ms 787-002	L143F+G446S	0.196015	0.195023
AUS 2018	Walkers Flat	Ms 787-003	L143F+G446S	0.1191	0.0685392
AUS 2018	Walkers Flat	Ms 787-004	L143F+G446S	0.184632	0.178299
AUS 2018	Walkers Flat	Ms 787-005	L143F+G446S	0.168702	0.134366
NL 2020	Dronten	Ms 957-001	L143F+G446S	0.0963855	0.0936137
NL 2020	Dronten	Ms 957-002	L143F+G446S	0.224152	0.0923712
NL 2020	Dronten	Ms 957-003	L143F+G446S	0.157054	0.236528
NL 2020	Dronten	Ms 957-004	L143F+G446S	0.123456	0.212867
NL 2020	Dronten	Ms 957-005	L143F+G446S	0.174178	0.139262
NL 2020	Dronten	Ms 958-001	L143F+G446S	0.104546	0.192366
NL 2020	Dronten	Ms 958-002	L143F+G446S	0.191479	0.144574
NL 2020	Dronten	Ms 958-003	L143F+G446S	0.166122	0.10467
NL 2020	Dronten	Ms 958-004	L143F+G446S	0.146531	0.154911
NL 2020	Dronten	Ms 958-005	L143F+G446S	0.226311	0.13345
NL 2020	Dronten	Ms 959-001	L143F+G446S	0.21774	0.0825528
NL 2020	Dronten	Ms 959-002	L143F+G446S	0.228777	0.139411
NL 2020	Dronten	Ms 959-003	L143F+G446S	0.14111	0.188547
NL 2020	Dronten	Ms 959-004	L143F+G446S	0.151589	0.207413
NL 2020	Dronten	Ms 959-005	L143F+G446S	0.305854	0.248861
NL 2020	Dronten	Ms 998-001	L143F+G446S	0.141901	0.133712
NL 2020	Dronten	Ms 998-002	L143F+G446S	0.142615	0.133652
NL 2020	Dronten	Ms 998-003	L143F+G446S	0.205432	0.131602
NL 2020	Dronten	Ms 998-004	L143F+G446S	0.102225
NL 2020	Dronten	Ms 998-005	L143F+G446S	0.0476841
