# Supplementary material for: CYP51 alterations in Alternaria solani and their effects on DMI sensitivity and fitness
Source: Appl Environ Microbiol. 2025 Aug 28;91(9):e00400-25. doi: 10.1128/aem.00400-25 (PMC12442347; doi:10.1128/aem.00400-25)
Supplement: Table S2 — Overview of oligonucleotides used in this work. [file aem.00400-25-s0003.xlsx]

## Sheet: Tabelle1
Supplementary table overview of Oligonucleotides used in this work.
Name	Sequence (5´à 3´)	Orientation	Tm (°C)	Amplicon size (bp)	Target/purpose
KES 2539	CGTCAAGACCGAAAGTGCGT	Reverse	65	1702	Amplification of CYP51
KES 2592	CCCCGTCAACATTGCCCTT	Forward
KES 2653	CGGTCTTTGGCAAGGATG	Forward	63	1258 (with KES 2654)	Amplification of fragment 1 (mutated region with L143F+G446S) and pre-selection of transformed strains
			56 (with KES 2737)	3441 (with KES 2737)
KES 2654	gtgcaactgacagtcgtacaGAGGTCATTGCAGCTTCTAC	Reverse	63	1258 (with KES 2653)	Amplification of fragment 1 (mutated region with L143F+G446S, L143F, G446S)
				1111 (with KES 2654)
				1225 (KES 2661)
KES 2659	TCCTACGTCACTCTCATCAC	Forward	63	1111 (with KES 2654)	Amplification of fragment 1 (mutated region with G446S)
KES 2660	ACTTCATAAAGCGCCACGAG	Forward	63	4452 (with KES 2658)	Nested PCR for cassette with G446S and sequencing of the final cassette
KES 2657	GTTTACGACTGCCCCAACTC	Forward	64	4613 (with KES 2658)	Nested PCR for cassette with L143F+G446S
KES 2658	CCATCACACTGCCTACTTGG	Reverse	64	4452 (with KES 2660)	Nested PCR for cassette with L143F+G446S, G446S, L143F and sequencing of the final cassette
			63 (with KES 2660)	4613 (with KES 2657)
				4594 (with KES 2662)
KES 2662	CGAAGTTCATGGAGCAGAAG	Forward	62	4594 (with KES 2658)	Nested PCR for cassette with L143F
KES 2655	gtctggagtctcactagcttTTCGCCTTTTAACGACGCAC	Forward	65	1068 (with KES 2656)	Amplification of fragment 3 (CYP51 terminator)
KES 2656	CTCGACGGCTTCCATCACAC	Reverse	65	1068 (with KES 2655)	Amplification of fragment 3 (CYP51 terminator)
TtrPC-F3. unitail	tgtacgactgtcagttgcacCAAACAGCTTGACGAATCTGG	Forward	63	2278 (with UniNours.R3)	Amplification of fragment 2 (resistance cassette)
UniNours.R3	aagctagtgagactccagacAATCCAAGGGCTTGTGTACC	Reverse	63	2278 (with TtrPC-F3.unitail)	Amplification of fragment 2 (resistance cassette)
KES 2661	CCAACTCGAAGTTCATGGAGCAG	Forward	63	1225 (with KES 2654)	Amplification of fragment 1 (mutated region with L143F)
pJET1.2F	CGACTCACTATAGGGAG	Forward			Sequencing of the final cassette
KES 2736	CTCTTGACGACACGGCTTAC	Forward	59		Sequencing of the final cassette
KES 2737	GGCAGGGCATGCTCATGTAG	Reverse	56	3441 (with KES 2653)	Sequencing of the final cassette and pre-selection of transformed strains
KES 2895	TAGAGCCGCATTCCCGATTC	Forward	60		Sequencing of the final cassette
KES 2893	TGTACGACTGTCAGTTGCAC	Forward	58		Sequencing of the final cassette
KES 2894	CACTCCACATCTCCACTCGA	Reverse	59		Sequencing of the final cassette
pJET1.2R	ATCGATTTTCCATGGCAG	Reverse			Sequencing of the final cassette
KES 2749	CCAAGGTCATGGCCGAACTC	Forward	63	497 (with KES 2750)	Amplification of CYP51 probe
KES 2750	CTTCTGGAGGTCTTCGTAGG	Reverse	63	497 (with KES 2749)	Amplification of CYP51 probe
KES 2899	GACTGCCCCAACTCG	Forward	53		Sequencing primer (L143F)
KES 2917	GATCTACTCCCCGCTCT	Forward	53	139	PCR primer for pyrosequencing (L143F)
KES 2918	5´biotin-ACAAACTGTCTTTGCGTTAG	Reverse
KES 2920	CCCCGAGCACCAGCAATA	Forward	59	90	PCR primer for pyrosequencing (G446S)
KES 2921	5´biotin-TTTGTTCCCTTGGAAACGACA	Reverse
KES 2922	ACGAGGAGAAGATTGAC	Forward	50		Sequencing primer (G446S)
